# Supplementary material for: Robust Linear Models for Cis-eQTL Analysis
Source: PLoS One. 2015 May 18;10(5):e0127882. doi: 10.1371/journal.pone.0127882 (PMC4436354; doi:10.1371/journal.pone.0127882)
Supplement: S1 Text — (R) [file pone.0127882.s001.R]

library(robust)
##################################################
# SETUP TOY DATA TO TEST MODELS (NOTE: THESE DATA ARE ONLY FOR DEMO!)
#### SNP DATA
snp<-c(0, 0, 0, 0, 0, 0, 0, 0, 0, 0, 0, 0, 0, 0, 0, 0, 0, 0, 0, 0, 
       0, 0, 0, 0, 0, 0, 0, 0, 0, 0, 0, 0, 0, 0, 0, 0, 0, 0, 0, 0, 0, 
       0, 0, 0, 0, 0, 0, 0, 0, 0, 1, 1, 1, 1, 1, 1, 1, 1, 1, 1, 1, 1, 
       1, 1, 1, 1, 1, 1, 1, 1, 1, 1, 1, 1, 1, 1, 1, 1, 1, 1, 1, 1, 1, 
       1, 1, 1, 1, 1, 1, 1, 1, 1, 1, 1, 1, 1, 1, 1, 1, 1, 2, 2, 2, 2, 
       2, 2, 2, 2, 2, 2);
n<-length(snp);

# MRNA DATA
#mrna<-10+snp*1+rnorm(n=n,mean=0,sd=2); # eQTL mRNA with Gaussian error
mrna<-c(8.9290865555435, 6.13438974676058, 5.97330897623138, 8.95210797095031, 
        9.2389249390421, 13.3606855712506, 8.02885791461715, 12.8451622772628, 
        7.75822008706084, 12.0794168490682, 11.1879497651987, 9.4963624252975, 
        9.11435091723078, 7.40502650755478, 12.2088170005305, 8.88279536156973, 
        12.7081506946456, 6.46438577358068, 11.7110932400685, 11.0419182193642, 
        7.83830158946478, 8.12395829070681, 8.04121342874757, 13.2397209399738, 
        9.00234013753547, 10.5936488837609, 6.97272814009643, 8.65302909797121, 
        11.0457361272656, 8.97781632808905, 10.4472488431581, 10.6572026730529, 
        9.03874845984024, 9.83348374746036, 9.04679193364734, 10.1728383496257, 
        9.7712159129188, 11.6496662057845, 11.1068521539278, 8.84695686066876, 
        12.8098084684908, 10.2764573648571, 11.9195003980367, 12.2188387219884, 
        10.8426615339755, 9.39857619085628, 13.5194491605584, 6.98806172955937, 
        7.33602239463867, 7.14907140653562, 9.85295191565737, 13.7112292254415, 
        13.6526981260578, 13.9223710731394, 10.3627821762233, 11.8155118608571, 
        8.88916901943032, 11.9109557194881, 13.8495306829093, 13.2894464192595, 
        11.6330207594932, 10.3686466698864, 11.1403367331678, 13.4262587063469, 
        10.3120641562772, 11.6246991423148, 11.1629645631739, 11.5240706967253, 
        13.5638911569399, 12.9391505025156, 11.1187312816975, 10.9574201203149, 
        11.1112194593722, 10.1871461954484, 9.85521201942986, 11.0795786620758, 
        11.6751602618079, 11.5629202848054, 11.0827243644338, 16.0710930285351, 
        9.77506601997195, 10.1118499522633, 7.7145052853323, 8.07622564109518, 
        12.2710212055848, 8.49626142806325, 8.91447278081529, 9.82109860055413, 
        13.2889987500955, 10.4180844111153, 8.33707407948135, 11.5368490353851, 
        9.38494189589734, 9.50756726556458, 14.3130199715978, 8.15358498239442, 
        13.4697232086687, 12.1689161032867, 9.39724307141885, 11.6596003054047, 
        10.3107288370465, 12.3195237154008, 12.392610101417, 10.6680039463999, 
        12.0712432362109, 8.96238291655597, 12.3929127102467, 11.9464331188774, 
        15.5348038669411, 9.86525303020935);

# ADD A COUPLE OF OUTLIERS TO A SECOND MRNA VECTOR
mrna2<-mrna;
mrna2[(n-2):n]<-mrna2[(n-2):n]-8;# eQTL mRNA with Gaussian error and a few outliers


#################################################
# inspect the two data sets as boxplots
dev.new()
par(mfrow=c(1,2))
boxplot(mrna~snp,at=0:2,outline=FALSE)
points(jitter(snp),mrna,col=rgb(0,0,1,alpha=0.5))
boxplot(mrna2~snp,at=0:2,outline=FALSE)
points(jitter(snp),mrna2,col=rgb(0,0,1,alpha=0.5))
##################################################
# fit models to data set 1
lmMod<-lm(mrna~1+snp);#conventional model
lmrobMod<-lmrob(mrna~1+snp,control=lmrob.control(psi='bisquare',max.it=500));# robust model

# visualize fit from data set 1
jitterSnp<-jitter(snp);# add jitter for plotting
plot(jitterSnp,mrna)
abline(lmMod);
abline(lmrobMod,col='red')
legend(x='topleft',legend=c('conventional','robust'),fill=c('black','red'),bg=NULL)
##################################
# fit models to data set 2
lmMod2<-lm(mrna2~1+snp);#conventional model
lmrobMod2<-lmrob(mrna2~1+snp,control=lmrob.control(psi='bisquare',max.it=500));# robust model

# visualize fit from data set 1
plot(jitterSnp,mrna2)
abline(lmMod2);
abline(lmrobMod2,col='red')
legend(x='topleft',legend=c('conventional','robust'),fill=c('black','red'),bg=NULL)
##################################################
# display estimates and p-values from both models and both data sets on screen
print(summary(lmMod)$coefficients);
print(summary(lmMod2)$coefficients);
print(summary(lmrobMod)$coefficients);
print(summary(lmrobMod2)$coefficients);
